# Supplementary material for: Phage Therapy of Mycobacterium Infections: Compassionate Use of Phages in 20 Patients With Drug-Resistant Mycobacterial Disease
Source: Clin Infect Dis. 2022 Jun 9;76(1):103–12. doi: 10.1093/cid/ciac453 (PMC9825826; doi:10.1093/cid/ciac453)
Supplement: ciac453_Supplementary_Data [file ciac453_supplementary_data.zip]

Archive with 3 entries (3 files):
- FigS1_5-18-22 RMD.pdf
- Supplementary Information Revised clean 5-23-22.docx
- Table S1.pdf
